# Supplementary material for: Graphene Oxide-Based Membranes Intercalated with an Aromatic Crosslinker for Low-Pressure Nanofiltration
Source: Membranes (Basel). 2022 Oct 2;12(10):966. doi: 10.3390/membranes12100966 (PMC9612350; doi:10.3390/membranes12100966)
Supplement: Supplementary file 1 [file membranes-12-00966-s001.zip]

Archive with 1 entries (1 files):
- membranes-1941939-supplementary.pdf
